# Supplementary material for: Using graphic modelling to identify modifiable mediators of the association between area-based deprivation at birth and offspring unemployment
Source: PLoS One. 2021 Mar 31;16(3):e0249258. doi: 10.1371/journal.pone.0249258 (PMC8011734; doi:10.1371/journal.pone.0249258)
Supplement: S1 File — (XLSX) [file pone.0249258.s001.xlsx]

## Sheet: DAG - SIMD
Measured Variables
Maternal Deprivation		>	Directed arrow
Smoking		<	Reverse direction
Mat age		No	No relationship
Mat adiposity
Alcohol
Drug use
Parity
Gestation
Birth Weight
APGAR
Mode of Delivery
Pre-eclampsia
Gender
Ethnicity
Feeding
Milestones
Congenital Anom
Epilepsy
Diabetes
Asthma
Neurodevelopmental
Mental health prob
Sensory imp
Looked after
Young carer
Substance misuse
Attendance
Exclusions
Attainment
Unemployment
Extra Variables
Mat Stress
Mat Diet
Environmental Pollutants
Genetic/FH
Parent physical acitivity
Maternal MH
Single Parent
Parenting Skills
Abusive/criminal parental behaviour
No. of siblings
Early infections
Early childhood stress
Trauma
Child Physical activity
Child diet
Cognitive function/IQ

## Sheet: Maternal Deprivation
Exposure	Outcome	Direct path	Reference
Maternal Deprivation	Maternal Deprivation
	Smoking	>	4
	Mat age	>	4
	Mat adiposity	>	54
	Alcohol	>	55
	Drug use	>	8+42
	Parity	>	4+47
	Gestation	>	8
	Birth Weight	>	8
	APGAR	No	56
	Mode of Delivery	>	60
	Pre-eclampsia	>	61
	Gender	No
	Ethnicity	<	58
	Feeding	>	28
	Milestones	>	20
	Congenital Anom	>	19
	Epilepsy	No
	Diabetes	No
	Asthma	No	27
	Neurodevelopmental	No
	Mental health prob	No
	Sensory imp	No
	Looked after	No
	Young carer	No
	Substance misuse	No
	Attendance	No
	Exclusions	No
	Attainment	No
	Unemployment	No

## Sheet: Smoking during pregnancy
Exposure	Outcome	Direct path	Reference
Smoking	Maternal Deprivation
	Smoking
	Mat age	<	49
	Mat adiposity	>	Professional Agreement
	Alcohol	<	Professional Agreement
	Drug use	<	Professional Agreement
	Parity	No
	Gestation	>	32
	Birth Weight	>	32
	APGAR	>	32
	Mode of Delivery	>	59
	Pre-eclampsia	>	63
	Gender	No
	Ethnicity	<	Professional Agreement
	Feeding	>	62
	Milestones	No
	Congenital Anom	>	64
	Epilepsy	No
	Diabetes	No
	Asthma	>	33
	Neurodevelopmental	No
	Mental health prob	No
	Sensory imp	No
	Looked after	No
	Young carer	No
	Substance misuse	No
	Attendance	No
	Exclusions	No
	Attainment	No
	Unemployment	No

## Sheet: Maternal Age
Exposure	Outcome	Direct path	Reference
Maternal age	Maternal Deprivation
	Smoking
	Mat age
	Mat adiposity	>	50
	Alcohol	>	55
	Drug use	>	55
	Parity	>	1
	Gestation	>	50
	Birth Weight	>	50, 69
	APGAR	>	18
	Mode of Delivery	>	51
	Pre-eclampsia	>	50
	Gender	No
	Ethnicity	<	52
	Feeding	>	53
	Milestones	No
	Congenital Anom	>	Professional Agreement
	Epilepsy	No
	Diabetes	No
	Asthma	No
	Neurodevelopmental	>	13
	Mental health prob	No
	Sensory imp	No
	Looked after	No
	Young carer	No
	Substance misuse	No
	Attendance	No
	Exclusions	No
	Attainment	No
	Unemployment	No

## Sheet: Maternal Adiposity
Exposure	Outcome	Direct path	Reference
Maternal adiposity	Maternal Deprivation
	Smoking
	Mat age
	Mat adiposity
	Alcohol	<	Professional Agreement
	Drug use	<	Professional Agreement
	Parity	<	Professional Agreement
	Gestation	>	89,98
	Birth Weight	>	89
	APGAR	>	89
	Mode of Delivery	>	89
	Pre-eclampsia	>	89
	Gender	No
	Ethnicity	<	1
	Feeding	>	65, 89
	Milestones	No
	Congenital Anom	>	1, 97
	Epilepsy	No
	Diabetes	>	74
	Asthma	>	90
	Neurodevelopmental	No
	Mental health prob	No
	Sensory imp	No
	Looked after	No
	Young carer	No
	Substance misuse	No
	Attendance	No
	Exclusions	No
	Attainment	No
	Unemployment	No

## Sheet: Alcohol Use
Exposure	Outcome	Direct path	Reference
Alcohol use	Maternal Deprivation
	Smoking
	Mat age
	Mat adiposity
	Alcohol
	Drug use	>	Professional Agreement
	Parity	>	Professional Agreement
	Gestation	>	98
	Birth Weight	>	8, 68
	APGAR	No
	Mode of Delivery	No
	Pre-eclampsia	No
	Gender	No
	Ethnicity	<	Professional Agreement
	Feeding	>	Professional Agreement
	Milestones	>	99
	Congenital Anom	>	99
	Epilepsy	No
	Diabetes	No
	Asthma	No
	Neurodevelopmental	>	99
	Mental health prob	>	99
	Sensory imp	>	99
	Looked after	>	Professional Agreement
	Young carer	No
	Substance misuse	>	Professional Agreement
	Attendance	No
	Exclusions	No
	Attainment	No
	Unemployment	No

## Sheet: Illicit Drug Use
Exposure	Outcome	Direct path	Reference
Illicit Drug Use	Maternal Deprivation
	Smoking
	Mat age
	Mat adiposity
	Alcohol
	Drug use
	Parity	>	Professional Agreement
	Gestation	>	68, 100
	Birth Weight	>	68
	APGAR	>	100
	Mode of Delivery	>	Professional Agreement
	Pre-eclampsia	No
	Gender	No
	Ethnicity	<	Professional Agreement
	Feeding	>	100
	Milestones	>	91
	Congenital Anom	>	100
	Epilepsy	No
	Diabetes	No
	Asthma	No
	Neurodevelopmental	>	91
	Mental health prob	>	91
	Sensory imp	>	100
	Looked after	>	Professional Agreement
	Young carer	>	Professional Agreement
	Substance misuse	>	Professional Agreement
	Attendance	No
	Exclusions	No
	Attainment	No
	Unemployment	No

## Sheet: Parity
Exposure	Outcome	Direct path	Reference
Parity	Maternal Deprivation
	Smoking
	Mat age
	Mat adiposity
	Alcohol
	Drug use
	Parity
	Gestation	No	46
	Birth Weight	No	46, 68
	APGAR	No	18
	Mode of Delivery	>	Professional Agreement
	Pre-eclampsia	No
	Gender	No
	Ethnicity	<	Professional Agreement
	Feeding	>	53
	Milestones	No
	Congenital Anom	No
	Epilepsy	No
	Diabetes	No
	Asthma	No
	Neurodevelopmental	No
	Mental health prob	No
	Sensory imp	No
	Looked after	No
	Young carer	No
	Substance misuse	No
	Attendance	No
	Exclusions	No
	Attainment	No
	Unemployment	No

## Sheet: Gestation
Exposure	Outcome	Direct path	Reference
Gestation	Maternal Deprivation
	Smoking
	Mat age
	Mat adiposity
	Alcohol
	Drug use
	Parity
	Gestation
	Birth Weight	>	Professional Agreement
	APGAR	>	Professional Agreement
	Mode of Delivery	>	Professional Agreement
	Pre-eclampsia	<	Professional Agreement
	Gender	<	67
	Ethnicity	No
	Feeding	>	Professional Agreement
	Milestones	>	20
	Congenital Anom	<	Professional Agreement
	Epilepsy	>	37
	Diabetes	>	36
	Asthma	>	34, 35
	Neurodevelopmental	>	15, 66
	Mental health prob	>	66
	Sensory imp	>	15, 66
	Looked after	No
	Young carer	No
	Substance misuse	No
	Attendance	No
	Exclusions	No
	Attainment	No
	Unemployment	No

## Sheet: Birth Weight
Exposure	Outcome	Direct path	Reference
Birth Weight	Maternal Deprivation
	Smoking
	Mat age
	Mat adiposity
	Alcohol
	Drug use
	Parity
	Gestation
	Birth Weight
	APGAR	>	Professional Agreement
	Mode of Delivery	>	Professional Agreement
	Pre-eclampsia	<	Professional Agreement
	Gender	No	68
	Ethnicity	<	68
	Feeding	>	Professional Agreement
	Milestones	>	20
	Congenital Anom	<	Professional Agreement
	Epilepsy	No	38
	Diabetes	>	74
	Asthma	No	73
	Neurodevelopmental	>	69, 70
	Mental health prob	No	72
	Sensory imp	>	70
	Looked after	No
	Young carer	No
	Substance misuse	No
	Attendance	No
	Exclusions	No
	Attainment	No
	Unemployment	No

[truncated: 36 more sheets: APGAR scores, Mode of Delivery, Pre-eclampsia, Gender, Ethnicity, Feeding, Milestone, Congenital Anomalies, Epilepsy, Diabetes, Asthma, Neurodevelopmental, Mental Health Diagnoses, Sensory Impairment, Looked After Child, Young Carer, Substance Misuse, Attendance, Exclusions, Attainment …]
